# Supplementary material for: Overexpression of CYB5R3 and NQO1, two NAD +‐producing enzymes, mimics aspects of caloric restriction
Source: Aging Cell. 2018 Apr 28;17(4):e12767. doi: 10.1111/acel.12767 (PMC6052403; doi:10.1111/acel.12767)
Supplement: Supplementary file 2 [file ACEL-17-na-s002.xlsx]

## Sheet: longevity survival
Longevity Assay
Related to Figure 1A
Gtype	age (weeks)	censored (=0)
RedTg	8	1
RedTg	74.1429	1
RedTg	82.4286	1
RedTg	82.4286	1
RedTg	84.8571	1
RedTg	87.4286	1
RedTg	90	1
RedTg	90.7143	1
RedTg	97.8571	1
RedTg	99.1429	1
RedTg	99.1429	1
RedTg	99.2857	1
RedTg	100.714	1
RedTg	100.857	1
RedTg	102	1
RedTg	103.429	1
RedTg	104	1
RedTg	105.714	1
RedTg	109.429	1
RedTg	112.429	1
RedTg	114.857	1
RedTg	115.571	1
RedTg	115.857	1
RedTg	116.429	1
RedTg	117.286	1
RedTg	117.286	1
RedTg	119.286	1
RedTg	120.143	1
RedTg	120.143	1
RedTg	120.286	1
RedTg	121.429	1
RedTg	121.429	1
RedTg	122.571	1
RedTg	123.286	1
RedTg	123.429	1
RedTg	123.714	1
RedTg	123.714	1
RedTg	123.714	1
RedTg	123.71	1
RedTg	124.286	1
RedTg	124.286	1
RedTg	124.429	1
RedTg	124.571	1
RedTg	124.714	1
RedTg	125	1
RedTg	125.429	1
RedTg	126.286	1
RedTg	126.571	1
RedTg	127.429	1
RedTg	127.571	1
RedTg	128.143	1
RedTg	129.857	1
RedTg	130.286	1
RedTg	131	1
RedTg	131.286	1
RedTg	131.571	1
RedTg	132.143	1
RedTg	132.286	1
RedTg	132.429	1
RedTg	132.857	1
RedTg	133.429	1
RedTg	135.857	1
RedTg	136.857	1
RedTg	138.143	1
RedTg	138.71	1
RedTg	138.71	1
RedTg	139.571	1
RedTg	139.571	1
RedTg	140.429	1
RedTg	141.714	1
RedTg	142.429	1
RedTg	143.571	1
RedTg	146.857	1
RedTg	155.429	1
RedTg	158.429	1
Wt	57.2857	1
Wt	74.42	1
Wt	74.8571	1
Wt	90.7143	1
Wt	94	1
Wt	94	1
Wt	100.429	1
Wt	102.143	1
Wt	104.429	1
Wt	105.857	1
Wt	106.143	1
Wt	107	1
Wt	107.286	1
Wt	107.286	1
Wt	107.714	1
Wt	108	1
Wt	108.286	1
Wt	108.571	1
Wt	108.571	1
Wt	111.429	1
Wt	112.286	1
Wt	112.857	1
Wt	113.286	1
Wt	113.429	1
Wt	115	1
Wt	115.71	1
Wt	115.71	1
Wt	115.857	1
Wt	117.429	1
Wt	117.714	1
Wt	118	1
Wt	118	1
Wt	119.42	1
Wt	121	1
Wt	121	1
Wt	121	1
Wt	121.571	1
Wt	121.714	1
Wt	122	1
Wt	122.143	1
Wt	122.571	1
Wt	123.57	1
Wt	123.714	1
Wt	123.857	1
Wt	124.429	1
Wt	125	1
Wt	125.143	1
Wt	125.857	1
Wt	126	1
Wt	126.429	1
Wt	127.143	1
Wt	129	1
Wt	129.14	1
Wt	130.429	1
Wt	131.14	1
Wt	131.286	1
Wt	131.571	1
Wt	132.286	1
Wt	135.714	1
Wt	137	1
Wt	138	1
Wt	138.42	0
Wt	145.28	1
Wt	150.857	1

## Sheet: DEN survival
DEN Assay
Related to Figure 5J
Gtype	Diet/TG	age (weeks)	censored (=0)
RedTg	HFD	6.71429	0
RedTg	HFD	55.2857	1
RedTg	HFD	59.7143	0
RedTg	HFD	55.4286	1
RedTg	HFD	59.8571	0
RedTg	HFD	59.8571	0
RedTg	HFD	59.8571	0
RedTg	HFD	60.1429	0
RedTg	HFD	60.1429	0
RedTg	HFD	60.2857	0
RedTg	HFD	60	1
RedTg	HFD	60.2857	0
RedTg	HFD	60.2857	0
RedTg	HFD	60.2857	0
RedTg	HFD	60.2857	0
RedTg	HFD	60.2857	0
RedTg	HFD	60.4286	0
RedTg	HFD	60.4286	0
WT	HFD	3.57143	0
WT	HFD	3.57143	0
WT	HFD	3.57143	0
WT	HFD	3.57143	0
WT	HFD	38.5714	1
WT	HFD	47.5714	1
WT	HFD	47.8571	1
WT	HFD	49.4286	1
WT	HFD	53.8571	1
WT	HFD	56.8571	1
WT	HFD	60.1429	1
WT	HFD	60.1429	0
WT	HFD	60.1429	0
WT	HFD	59.7143	1
WT	HFD	58	1
WT	HFD	60.2857	0
WT	HFD	60.2857	0
